# Supplementary material for: Decomposing Additive Genetic Variance Revealed Novel Insights into Trait Evolution in Synthetic Hexaploid Wheat
Source: Front Genet. 2018 Feb 6;9:27. doi: 10.3389/fgene.2018.00027 (PMC5807918; doi:10.3389/fgene.2018.00027)
Supplement: Table S1 — Pedigree and passport information for the SHW population. [file DataSheet1.XLSX]

## Sheet: TableS1
GID	AUS	Pedigree	Durum parent (Pollen recipient)	Ae. tauschii (Pollen donor)
192764	AUS36217	DVERD_2/AE.SQUARROSA (455)	DVERD_2	455
174326	AUS33413	CPI/GEDIZ/3/GOO//JO69/CRA/4/AE.SQUARROSA (409)	CPI/GEDIZ/3/GOO//JO69/CRA/4	409
192602	AUS36220	AE.SQUARROSA (1031)/DVERD_2	DVERD_2	1031
174248	AUS33381	RASCON/AE.SQUARROSA (367)	RASCON	367
174259	AUS33384	GARZA/BOY//AE.SQUARROSA (427)	GARZA/BOY	427
174260	AUS30267	DOY1/AE.SQUARROSA (428)	DOY1	428
174298	AUS33402	CETA/AE.SQUARROSA (256)	CETA	256
174336	AUS30289	CETA/AE.SQUARROSA (499)	CETA	499
174353	AUS30296	DOY1/AE.SQUARROSA (1016)	DOY1	1016
174364	AUS30301	CETA/AE.SQUARROSA (1027)	CETA	1027
179965	AUS34258	TK SN1081/AE.SQUARROSA (222)	TK SN1081	222
180022	AUS34266	DVERD_2/AE.SQUARROSA (247)	DVERD_2	247
180147	AUS34276	SORA/AE.SQUARROSA (323)	SORA	323
192492	AUS30303	CETA/AE.SQUARROSA (166)	CETA	166
192517	AUS36177	CPI/GEDIZ/3/GOO//JO/CRA/4/AE.SQUARROSA (273)	CPI/GEDIZ/3/GOO//JO/CRA/4	273
192530	AUS36181	CETA/AE.SQUARROSA (386)	CETA	386
192535	AUS36184	CPI/GEDIZ/3/GOO//JO/CRA/4/AE.SQUARROSA (439)	CPI/GEDIZ/3/GOO//JO/CRA/4	439
192558	AUS36191	DVERD_2/T.URARTU (545)	DVERD_2	545
192566	AUS36193	CETA/AE.SQUARROSA (1013)	CETA	1013
192575	AUS36201	DVERD_2/AE.SQUARROSA (1026)	DVERD_2	1026
192579	AUS36205	DVERD_2/AE.SQUARROSA (1029)	DVERD_2	1029
192581	AUS36207	CPI/GEDIZ/3/GOO//JO/CRA/4/AE.SQUARROSA (1031)	CPI/GEDIZ/3/GOO//JO/CRA/4	1031
192583	AUS36209	DVERD_2/AE.SQUARROSA (1031)	DVERD_2	1031
192599	AUS36219	AE.SQUARROSA (1029)/DVERD_2	DVERD_2	1029
227719	AUS36231	SHAG_22/AE.SQUARROSA (185)	SHAG_22	185
227724	AUS36234	SHAG_22/AE.SQUARROSA (227)	SHAG_22	227
227749	AUS36244	ARLIN_1/AE.SQUARROSA (430)	ARLIN_1	430
227752	AUS36245	6973/WARD.7463//74110/3/AE.SQUARROSA (438)	6973/WARD.7463//74110/3	438
227758	AUS36247	68.111/RGB-U//WARD/3/AE.SQUARROSA (496)	68.111/RGB-U//WARD/3	496
227760	AUS36248	CETA/AE.SQUARROSA (496)	CETA	496
227808	AUS34262	ALTAR 84/AE.SQUARROSA (224)	ALTAR 84	224
227821	AUS34273	LARU/AE.SQUARROSA (309)	LARU	309
1807887	AUS34234	ALTAR 84/AE.SQUARROSA (191)	ALTAR 84	190
172259	AUS34271	ACO89/AE.SQUARROSA (290)	ACO89	290
174221	AUS30258	DOY1/AE.SQUARROSA (293)	DOY1	293
174229	AUS30670	FALCIN/AE.SQUARROSA (312)	FALCIN	312
174237	AUS33376	ALTAR 84/AE.SQUARROSA (333)	ALTAR 84	333
174250	AUS33382	GARZA/BOY//AE.SQUARROSA (374)	GARZA/BOY	374
174252	AUS30264	RASCON/AE.SQUARROSA (385)	RASCON	385
174262	AUS33387	GARZA/BOY//AE.SQUARROSA (439)	GARZA/BOY	439
174270	AUS30268	GREEN/AE.SQUARROSA (458)	GREEN	458
174280	AUS30270	DOY1/AE.SQUARROSA (507)	DOY1	507
174284	AUS30271	GAN/AE.SQUARROSA (163)	GAN/AE	163
174299	AUS33403	DOY1/AE.SQUARROSA (256)	DOY1	256
174301	AUS33404	GAN/AE.SQUARROSA (259)	GAN/AE	259
174304	AUS30277	DOY1/AE.SQUARROSA (267)	DOY1	267
174314	AUS33407	DOY1/AE.SQUARROSA (318)	DOY1	318
174315	AUS33408	DOY1/AE.SQUARROSA (322)	DOY1	322
174318	AUS30283	CPI/GEDIZ/3/GOO//JO69/CRA/4/AE.SQUARROSA (334)	CPI/GEDIZ/3/GOO//JO69/CRA/4	334
174331	AUS33415	CROC_1/AE.SQUARROSA (444)	CROC_1	444
174333	AUS30288	CROC_1/AE.SQUARROSA (466)	CROC_1	466
174338	AUS30290	ALTAR 84/AE.SQUARROSA (502)	ALTAR 84	502
174341	AUS29020	CROC_1/AE.SQUARROSA (517)	CROC_1	517
174348	AUS30292	DOY1/AE.SQUARROSA (516)	DOY1	516
174363	AUS30300	DOY1/AE.SQUARROSA (1027)	DOY1	1027
174365	AUS30302	CETA/AE.SQUARROSA (1030)	CETA	1030
180015	AUS34261	CROC_1/AE.SQUARROSA (224)	CROC_1	224
192495	AUS30305	CPI/GEDIZ/3/GOO//JO/CRA/4/AE.SQUARROSA (184)	CPI/GEDIZ/3/GOO//JO/CRA/4	184
192510	AUS36174	ALTAR 84/AE.SQUARROSA (244)	ALTAR 84	244
192516	AUS36176	CETA/AE.SQUARROSA (271)	CETA	271
192518	AUS36178	CETA/AE.SQUARROSA (273)	CETA	273
192520	AUS36179	CPI/GEDIZ/3/GOO//JO/CRA/4/AE.SQUARROSA (296)	CPI/GEDIZ/3/GOO//JO/CRA/4	296
192528	AUS36180	CETA/AE.SQUARROSA (371)	CETA	371
192534	AUS36183	DVERD_2/AE.SQUARROSA (402)	DVERD_2	402
192536	AUS36185	CETA/AE.SQUARROSA (445)	CETA	445
192537	AUS36186	LOCAL RED/AE.SQUARROSA (449)	LOCAL RED	449
192541	AUS36188	CPI/GEDIZ/3/GOO//JO/CRA/4/AE.SQUARROSA (461)	CPI/GEDIZ/3/GOO//JO/CRA/4	461
192553	AUS36189	CPI/GEDIZ/3/GOO//JO/CRA/4/AE.SQUARROSA (533)	CPI/GEDIZ/3/GOO//JO/CRA/4	533
192585	AUS36210	CETA/AE.SQUARROSA (1036)	CETA	1036
192589	AUS36211	CETA/AE.SQUARROSA (1038)	CETA	1038
192725	AUS36215	CROC_1/AE.SQUARROSA (212)	CROC_1	212
227709	AUS36225	THSH_2/AE.SQUARROSA (172)	THSH_2	172
227712	AUS36227	ALTAR 84/AE.SQUARROSA (176)	ALTAR 84	176
227716	AUS36228	SHAG_22/AE.SQUARROSA (183)	SHAG_22	183
227718	AUS36230	68.111/RGB-U//WARD/3/FGO/4/RABI/5/AE.SQUARROSA (185)	68.111/RGB-U//WARD/3/FGO/4/RABI/5	185
227725	AUS36235	CROC_1/AE.SQUARROSA (229)	CROC_1	229
227733	AUS36237	CROC_1/AE.SQUARROSA (310)	CROC_1	310
227734	AUS36238	ARLIN_1/AE.SQUARROSA (310)	ARLIN_1	310
227740	AUS36240	ALTAR 84/AE.SQUARROSA (319)	ALTAR 84	319
227744	AUS36243	CETA/AE.SQUARROSA (368)	CETA	368
1807902	AUS34244	CROC_1/AE.SQUARROSA (210)	CROC_1	210
1810673	AUS34441	CETA/AE.SQUARROSA (742)	CETA	742
174238	AUS33377	CROC_1/AE.SQUARROSA (333)	CROC_1	333
174242	AUS30262	DOY1/AE.SQUARROSA (333)	DOY1	333
174249	AUS30263	DOY1/AE.SQUARROSA (370)	DOY1	370
174255	AUS30265	FALCIN/AE.SQUARROSA (389)	FALCIN	389
174261	AUS33386	GARZA/BOY//AE.SQUARROSA (433)	GARZA/BOY	433
174274	AUS33390	GARZA/BOY//AE.SQUARROSA (503)	GARZA/BOY	503
174275	AUS33391	ALTAR 84/AE.SQUARROSA (507)	ALTAR 84	507
174277	AUS30269	LARU/AE.SQUARROSA (507)	LARU	507
174282	AUS33395	DOY1/AE.SQUARROSA (532)	DOY1	532
174285	AUS33397	CROC_1/AE.SQUARROSA (170)	CROC_1	170
174293	AUS30273	GAN/AE.SQUARROSA (182)	GAN/AE	182
174295	AUS30274	SCA/AE.SQUARROSA (248)	SCA	248
174307	AUS30279	SCA/AE.SQUARROSA (272)	SCA	272
174317	AUS30282	DOY1/AE.SQUARROSA (334)	DOY1	334
174319	AUS33409	CROC_1/AE.SQUARROSA (362)	CROC_1	362
174320	AUS33410	DOY1/AE.SQUARROSA (372)	DOY1	372
174323	AUS30284	AAZ_3/AE.SQUARROSA (398)	AAZ_3	398
174325	AUS33412	SCA/AE.SQUARROSA (409)	SCA	409
174329	AUS30287	STY-US/CELTA//PALS/3/SRN_5/4/AE.SQUARROSA (418)	STY-US/CELTA//PALS/3/SRN_5/4	418
174343	AUS30293	CETA/AE.SQUARROSA (525)	CETA	525
174346	AUS30295	ARLIN_1/AE.SQUARROSA (536)	ARLIN_1	536
174357	AUS33422	CETA/AE.SQUARROSA (1022)	CETA	1022
174360	AUS30297	DOY1/AE.SQUARROSA (1024)	DOY1	1024
174361	AUS30298	CETA/AE.SQUARROSA (1025)	CETA	1025
180161	AUS34435	YAV79//DACK/RABI/3/SNIPE/4/AE.SQUARROSA (460)	YAV79//DACK/RABI/3/SNIPE/4	460
192493	AUS30304	CETA/AE.SQUARROSA (172)	CETA	172
192509	AUS36173	CETA/AE.SQUARROSA (244)	CETA	244
192540	AUS36187	CPI/GEDIZ/3/GOO//JO/CRA/4/AE.SQUARROSA (453)	CPI/GEDIZ/3/GOO//JO/CRA/4	453
192554	AUS36190	CETA/AE.SQUARROSA (533)	CETA	533
192568	AUS36194	CPI/GEDIZ/3/GOO//JO/CRA/4/AE.SQUARROSA (1018)	CPI/GEDIZ/3/GOO//JO/CRA/4	1018
192569	AUS36195	CETA/AE.SQUARROSA (1018)	CETA	1018
192570	AUS36196	ARLIN_1/AE.SQUARROSA (1018)	ARLIN_1	1018
192572	AUS36198	CPI/GEDIZ/3/GOO//JO/CRA/4/AE.SQUARROSA (1021)	CPI/GEDIZ/3/GOO//JO/CRA/4	1021
192573	AUS36199	CPI/GEDIZ/3/GOO//JO/CRA/4/AE.SQUARROSA (1026)	CPI/GEDIZ/3/GOO//JO/CRA/4	1026
192574	AUS36200	CETA/AE.SQUARROSA (1026)	CETA	1026
192591	AUS36212	CETA/AE.SQUARROSA (1043)	CETA	1043
192593	AUS36213	CETA/AE.SQUARROSA (1046)	CETA	1046
192594	AUS36214	CETA/AE.SQUARROSA (1053)	CETA	1053
192604	AUS36222	AE.SQUARROSA (1043)/4/CPI/GEDIZ/3/GOO//JO/CRA	4/CPI/GEDIZ/3/GOO//JO/CRA	1043
192778	AUS36224	AE.SQUARROSA (1026)/DOY1	DOY1	1026
227711	AUS36226	FALCIN_1/AE.SQUARROSA (176)	FALCIN_1	176
227717	AUS36229	ALTAR 84/AE.SQUARROSA (183)	ALTAR 84	183
227722	AUS36233	CROC_1/AE.SQUARROSA (227)	CROC_1	227
227732	AUS36236	FALCIN_1/AE.SQUARROSA (297)	FALCIN_1	297
227741	AUS36241	ARLIN_1/AE.SQUARROSA (320)	ARLIN_1	320
227743	AUS36242	ARLIN_1/AE.SQUARROSA (368)	ARLIN_1	368
227764	AUS36249	CETA/AE.SQUARROSA (506)	CETA	506
227765	AUS36250	SHAG_22/AE.SQUARROSA (527)	SHAG_22	527
173817	AUS30628	LCK59.61/AE.SQUARROSA (308)	LCK59.61	308
173819	AUS30630	LCK59.61/AE.SQUARROSA (313)	LCK59.61	313
174217	AUS30665	ARLIN/AE.SQUARROSA (283)	ARLIN	283
174218	AUS30666	GARZA/BOY//AE.SQUARROSA (284)	GARZA/BOY	284
174222	AUS30667	GARZA/BOY//AE.SQUARROSA (294)	GARZA/BOY	294
174224	AUS30668	DVERD_2/AE.SQUARROSA (295)	DVERD_2	295
174228	AUS30669	GARZA/BOY//AE.SQUARROSA (300)	GARZA/BOY	300
174230	AUS30259	RASCON/AE.SQUARROSA (312)	RASCON	312
174233	AUS30673	SCOT/MEXI_1//AE.SQUARROSA (314)	SCOT/MEXI_1	314
174236	AUS30260	ARLIN_1/AE.SQUARROSA (333)	ARLIN_1	333
174241	AUS30261	ROK/KML//AE.SQUARROSA (333)	ROK/KML	333
174246	AUS33379	GARZA/BOY//AE.SQUARROSA (350)	GARZA/BOY	350
174256	AUS30266	ARLIN/AE.SQUARROSA (410)	ARLIN	410
174276	AUS33392	CROC_1/AE.SQUARROSA (507)	CROC_1	507
174286	AUS33398	CETA/AE.SQUARROSA (170)	CETA	170
174292	AUS30272	DOY1/AE.SQUARROSA (177)	DOY1	177
174296	AUS30275	DOY1/AE.SQUARROSA (255)	DOY1	255
174309	AUS30281	STY-US/CELTA//PALS/3/SRN_5/4/AE.SQUARROSA (277)	STY-US/CELTA//PALS/3/SRN_5/4	277
174311	AUS33405	GAN/AE.SQUARROSA (285)	GAN/AE	285
174327	AUS33414	GAN/AE.SQUARROSA (413)	GAN/AE	413
174328	AUS30286	DOY1/AE.SQUARROSA (418)	DOY1	418
174337	AUS33417	STY-US/CELTA//PALS/3/SRN_5/4/AE.SQUARROSA (502)	STY-US/CELTA//PALS/3/SRN_5/4	502
174340	AUS30291	CROC_1/AE.SQUARROSA (516)	CROC_1	516
174344	AUS30294	DOY1/AE.SQUARROSA (526)	DOY1	526
174347	AUS33419	CETA/AE.SQUARROSA (540)	CETA	540
180018	AUS34423	CROC_1/AE.SQUARROSA (224)	CROC_1	224
180099	AUS34242	CPI/GEDIZ/3/GOO//JO69/CRA/4/AE.SQUARROSA (208)	CPI/GEDIZ/3/GOO//JO69/CRA/4	208
192511	AUS36175	CETA/AE.SQUARROSA (262)	CETA	262
192580	AUS36206	DOY1/AE.SQUARROSA (1029)	DOY1	1029
192582	AUS36208	CETA/AE.SQUARROSA (1031)	CETA	1031
192597	AUS36218	AE.SQUARROSA (1018)/DOY1	DOY1	1018
227755	AUS36246	6973/WARD.7463//74110/3/AE.SQUARROSA (474)	6973/WARD.7463//74110/3	474
174278	AUS33393	DVERD_2/AE.SQUARROSA (507)	DVERD_2	507
174281	AUS33394	GARZA/BOY//AE.SQUARROSA (520)	GARZA/BOY	520
174289	AUS33399	CETA/AE.SQUARROSA (174)	CETA	174
174291	AUS33400	CROC_1/AE.SQUARROSA (177)	CROC_1	177
174308	AUS30280	CROC_1/AE.SQUARROSA (275)	CROC_1	275
174313	AUS33406	SKARV_2/AE.SQUARROSA (304)	SKARV_2	304
174332	AUS33416	GAN/AE.SQUARROSA (459)	GAN/AE	459
180279	AUS34243	SORA/AE.SQUARROSA (208)	SORA	208
192533	AUS36182	CETA/AE.SQUARROSA (392)	CETA	392
173732	AUS30646	BOTNO/AE.SQUARROSA (620)	BOTNO	620
174231	AUS30671	RASCON/AE.SQUARROSA (314)	RASCON	314
