# Supplementary material for: Decomposing Additive Genetic Variance Revealed Novel Insights into Trait Evolution in Synthetic Hexaploid Wheat
Source: Front Genet. 2018 Feb 6;9:27. doi: 10.3389/fgene.2018.00027 (PMC5807918; doi:10.3389/fgene.2018.00027)
Supplement: Table S2 — The first line for each chromosome contains information about the estimated additive variance for different traits and their standard deviations, between brackets, using the full model (the model that fits 21 GRMs). The second line for each chromosome is the heritability estimation using the conditional effect model (excluding the GRM of one chromosome). Values between brackets describes the additive variance inferred from the full model (the first row in the table) minus the conditional total additive variance. The second line is exactly the same as Table 3 in the paper but was repeated here for easier comparisons between the full and the conditional models. [file DataSheet2.XLSX]

## Sheet: TableS2
Trait	Al	Br	CCN	Cr	Lr	Pn	Pt	SNG	SNL	Sr	YLS	Yr
He	0.503	0.511	0.462	0.498	0.493	0.491	0.482	0.605	0.497	0.448	0.543	0.51
1A	0.02 (±0.07)	0.04 (±0.05)	0.02 (±0.06)	0.05 (±0.06)	0.03 (±0.07)	0 (±0.04)	0.03 (±0.05)	0.03 (±0.09)	-0.02 (±0.07)	-0.02 (±0.04)	0.02 (±0.06)	0.03 (±0.06)
	0.49 (0.013)	0.507 (0.004)	0.455 (0.007)	0.472 (0.027)	0.48 (0.013)	0.49 (0.001)	0.469 (0.013)	0.592 (0.013)	0.508 (-0.011)	0.462 (-0.014)	0.544 (-0.001)	0.486 (0.024)
2A	-0.01 (±0.07)	0.04 (±0.07)	0.02 (±0.07)	-0.02 (±0.07)	0.04 (±0.09)	-0.01 (±0.02)	-0.02 (±0.05)	0 (±0.09)	0.03 (±0.1)	-0.01 (±0.07)	0.01 (±0.08)	-0.01 (±0.05)
	0.491 (0.012)	0.504 (0.007)	0.453 (0.009)	0.489 (0.009)	0.475 (0.018)	0.485 (0.007)	0.484 (-0.002)	0.607 (-0.002)	0.49 (0.007)	0.461 (-0.013)	0.541 (0.002)	0.515 (-0.005)
3A	0.04 (±0.09)	0.02 (±0.06)	0.03 (±0.08)	-0.01 (±0.08)	0.04 (±0.1)	0.04 (±0.06)	0.02 (±0.09)	0.03 (±0.09)	0 (±0.11)	-0.02 (±0.07)	0.01 (±0.07)	0.05 (±0.08)
	0.486 (0.018)	0.499 (0.012)	0.451 (0.011)	0.491 (0.007)	0.481 (0.012)	0.474 (0.017)	0.477 (0.005)	0.597 (0.008)	0.499 (-0.002)	0.446 (0.002)	0.543 (0.001)	0.475 (0.035)
4A	0.03 (±0.08)	0.04 (±0.04)	0.05 (±0.06)	0.06 (±0.08)	0.04 (±0.05)	0.04 (±0.05)	0.03 (±0.06)	0.05 (±0.07)	-0.01 (±0.06)	0.01 (±0.07)	0.04 (±0.06)	-0.01 (±0.04)
	0.487 (0.016)	0.506 (0.005)	0.432 (0.03)	0.465 (0.034)	0.484 (0.01)	0.478 (0.013)	0.476 (0.006)	0.589 (0.016)	0.492 (0.005)	0.448 (0)	0.528 (0.016)	0.512 (-0.002)
5A	0.03 (±0.08)	0.03 (±0.07)	-0.01 (±0.02)	-0.02 (±0.06)	0.01 (±0.08)	0 (±0.06)	0.01 (±0.08)	0.07 (±0.11)	0.03 (±0.08)	0 (±0.04)	0 (±0.05)	0.02 (±0.08)
	0.494 (0.009)	0.496 (0.015)	0.464 (-0.002)	0.504 (-0.006)	0.496 (-0.003)	0.49 (0.001)	0.479 (0.003)	0.586 (0.02)	0.49 (0.007)	0.455 (-0.007)	0.545 (-0.001)	0.502 (0.008)
6A	0.04 (±0.07)	-0.02 (±0.05)	-0.01 (±0.05)	-0.01 (±0.05)	0.02 (±0.08)	-0.01 (±0.03)	0 (±0.05)	0.03 (±0.11)	0.04 (±0.08)	0.03 (±0.06)	0 (±0.05)	-0.02 (±0.04)
	0.483 (0.02)	0.499 (0.012)	0.458 (0.004)	0.49 (0.008)	0.484 (0.009)	0.487 (0.004)	0.487 (-0.005)	0.593 (0.012)	0.485 (0.012)	0.433 (0.015)	0.552 (-0.009)	0.51 (0)
7A	0.03 (±0.09)	-0.01 (±0.04)	-0.02 (±0.05)	0.03 (±0.08)	0.03 (±0.09)	0.01 (±0.08)	0.02 (±0.06)	0.03 (±0.11)	-0.01 (±0.07)	0.06 (±0.09)	-0.02 (±0.07)	-0.02 (±0.07)
	0.487 (0.016)	0.474 (0.037)	0.451 (0.011)	0.49 (0.008)	0.485 (0.008)	0.482 (0.009)	0.476 (0.006)	0.599 (0.006)	0.496 (0.001)	0.426 (0.022)	0.537 (0.006)	0.505 (0.005)
1B	-0.01 (±0.03)	-0.01 (±0.05)	-0.03 (±0.03)	-0.03 (±0.05)	-0.01 (±0.09)	-0.01 (±0.03)	-0.01 (±0.02)	0 (±0.07)	0.07 (±0.09)	0.01 (±0.08)	0.02 (±0.07)	0.01 (±0.05)
	0.519 (-0.016)	0.502 (0.009)	0.471 (-0.009)	0.508 (-0.01)	0.489 (0.005)	0.481 (0.01)	0.494 (-0.012)	0.612 (-0.007)	0.471 (0.026)	0.451 (-0.003)	0.544 (-0.001)	0.505 (0.005)
2B	0.01 (±0.08)	0.06 (±0.07)	-0.03 (±0.07)	0.02 (±0.06)	0.01 (±0.1)	0.03 (±0.08)	0.03 (±0.07)	0 (±0.08)	0.04 (±0.08)	0.08 (±0.09)	0.04 (±0.07)	0.01 (±0.06)
	0.496 (0.007)	0.463 (0.048)	0.445 (0.017)	0.492 (0.006)	0.491 (0.002)	0.474 (0.017)	0.478 (0.004)	0.607 (-0.002)	0.48 (0.017)	0.408 (0.04)	0.517 (0.026)	0.508 (0.002)
3B	0.04 (±0.07)	0.04 (±0.08)	0.05 (±0.08)	0.03 (±0.08)	0.04 (±0.09)	0.03 (±0.06)	0.07 (±0.08)	0.07 (±0.09)	0.03 (±0.07)	0.06 (±0.09)	0.05 (±0.07)	0.02 (±0.09)
	0.483 (0.02)	0.51 (0.001)	0.431 (0.031)	0.47 (0.028)	0.474 (0.019)	0.483 (0.008)	0.458 (0.024)	0.585 (0.02)	0.48 (0.017)	0.423 (0.025)	0.526 (0.018)	0.509 (0.001)
4B	0.01 (±0.04)	0 (±0.04)	-0.01 (±0.03)	0.06 (±0.05)	0.02 (±0.06)	0.04 (±0.05)	0.04 (±0.05)	0.01 (±0.05)	0.05 (±0.05)	0.07 (±0.07)	0.04 (±0.06)	0.01 (±0.06)
	0.51 (-0.007)	0.514 (-0.003)	0.473 (-0.011)	0.437 (0.061)	0.482 (0.011)	0.472 (0.019)	0.471 (0.011)	0.605 (0)	0.473 (0.025)	0.418 (0.03)	0.523 (0.02)	0.472 (0.038)
5B	0 (±0.08)	0 (±0.07)	0.03 (±0.06)	0 (±0.09)	0.03 (±0.1)	0.05 (±0.09)	0 (±0.06)	0.02 (±0.1)	0.03 (±0.1)	0.03 (±0.09)	0.07 (±0.07)	0.08 (±0.09)
	0.502 (0.001)	0.513 (-0.002)	0.455 (0.007)	0.497 (0.001)	0.48 (0.013)	0.473 (0.018)	0.487 (-0.005)	0.591 (0.014)	0.496 (0.001)	0.44 (0.008)	0.506 (0.037)	0.469 (0.042)
6B	0.05 (±0.07)	0.05 (±0.08)	0.04 (±0.06)	0.02 (±0.07)	0.02 (±0.09)	0.05 (±0.06)	0 (±0.06)	0.06 (±0.08)	-0.01 (±0.08)	-0.02 (±0.06)	-0.01 (±0.04)	-0.02 (±0.08)
	0.471 (0.033)	0.508 (0.003)	0.443 (0.02)	0.486 (0.012)	0.487 (0.006)	0.462 (0.029)	0.484 (-0.002)	0.585 (0.02)	0.496 (0.001)	0.456 (-0.008)	0.514 (0.029)	0.5 (0.01)
7B	-0.01 (±0.06)	0.02 (±0.05)	0.04 (±0.07)	-0.01 (±0.05)	0.02 (±0.09)	0.03 (±0.05)	-0.01 (±0.04)	-0.02 (±0.08)	-0.01 (±0.07)	0.04 (±0.07)	-0.04 (±0.03)	0.04 (±0.07)
	0.5 (0.003)	0.514 (-0.003)	0.445 (0.017)	0.493 (0.005)	0.488 (0.005)	0.487 (0.004)	0.482 (0)	0.626 (-0.021)	0.498 (-0.001)	0.431 (0.017)	0.555 (-0.012)	0.496 (0.015)
1D	0.05 (±0.08)	0.06 (±0.09)	0.03 (±0.08)	0.04 (±0.1)	0.01 (±0.11)	0.02 (±0.08)	0.03 (±0.08)	0.06 (±0.12)	0.04 (±0.12)	-0.01 (±0.03)	0.02 (±0.09)	-0.01 (±0.08)
	0.47 (0.033)	0.52 (-0.009)	0.454 (0.008)	0.47 (0.028)	0.496 (-0.003)	0.483 (0.008)	0.475 (0.007)	0.547 (0.058)	0.48 (0.017)	0.438 (0.01)	0.532 (0.011)	0.484 (0.027)
2D	0.09 (±0.11)	0.02 (±0.11)	0.09 (±0.08)	0.03 (±0.13)	0.04 (±0.08)	0.04 (±0.09)	-0.02 (±0.09)	-0.03 (±0.15)	0.01 (±0.11)	0.01 (±0.05)	0.06 (±0.1)	0.02 (±0.13)
	0.463 (0.04)	0.511 (0)	0.364 (0.098)	0.483 (0.015)	0.472 (0.021)	0.475 (0.017)	0.465 (0.017)	0.581 (0.024)	0.494 (0.003)	0.444 (0.004)	0.528 (0.015)	0.486 (0.024)
3D	0.03 (±0.06)	0.01 (±0.09)	0.01 (±0.07)	0.12 (±0.1)	-0.01 (±0.07)	0.02 (±0.09)	0.03 (±0.08)	0.06 (±0.1)	0.04 (±0.1)	0.01 (±0.08)	0.05 (±0.06)	0.04 (±0.13)
	0.49 (0.013)	0.506 (0.005)	0.467 (-0.005)	0.401 (0.097)	0.48 (0.013)	0.484 (0.007)	0.471 (0.011)	0.592 (0.013)	0.474 (0.023)	0.442 (0.006)	0.511 (0.032)	0.486 (0.024)
4D	-0.01 (±0.08)	-0.01 (±0.06)	0.04 (±0.11)	0.04 (±0.09)	-0.01 (±0.09)	-0.01 (±0.1)	0.08 (±0.09)	0.03 (±0.11)	-0.02 (±0.14)	0 (±0.04)	-0.01 (±0.07)	0.02 (±0.11)
	0.504 (-0.001)	0.494 (0.017)	0.445 (0.017)	0.481 (0.017)	0.489 (0.004)	0.491 (0)	0.429 (0.053)	0.589 (0.016)	0.491 (0.006)	0.456 (-0.008)	0.534 (0.009)	0.498 (0.012)
5D	-0.02 (±0.09)	0.02 (±0.08)	0.03 (±0.08)	0 (±0.09)	0.01 (±0.08)	0.03 (±0.08)	0.06 (±0.07)	0.04 (±0.08)	-0.01 (±0.1)	0.02 (±0.05)	-0.03 (±0.08)	0.05 (±0.1)
	0.49 (0.013)	0.494 (0.017)	0.454 (0.008)	0.497 (0.001)	0.489 (0.004)	0.481 (0.011)	0.446 (0.036)	0.589 (0.016)	0.483 (0.014)	0.431 (0.017)	0.503 (0.04)	0.455 (0.055)
6D	0 (±0.1)	0.02 (±0.09)	-0.01 (±0.07)	-0.01 (±0.09)	0.04 (±0.09)	-0.01 (±0.08)	0.02 (±0.06)	0.01 (±0.11)	0.03 (±0.09)	-0.01 (±0.06)	0.06 (±0.09)	-0.02 (±0.08)
	0.507 (-0.004)	0.504 (0.007)	0.454 (0.008)	0.494 (0.004)	0.47 (0.023)	0.494 (-0.003)	0.473 (0.01)	0.607 (-0.002)	0.477 (0.02)	0.443 (0.005)	0.514 (0.029)	0.497 (0.013)
7D	0.03 (±0.14)	0.04 (±0.15)	0 (±0.09)	0 (±0.14)	0.05 (±0.15)	0.05 (±0.12)	-0.02 (±0.1)	-0.01 (±0.18)	0.06 (±0.18)	0.02 (±0.07)	0.05 (±0.12)	0.12 (±0.15)
	0.491 (0.012)	0.493 (0.019)	0.457 (0.005)	0.498 (0)	0.469 (0.024)	0.47 (0.021)	0.478 (0.004)	0.589 (0.017)	0.469 (0.029)	0.443 (0.005)	0.515 (0.028)	0.445 (0.065)
